# Supplementary material for: Dietary Supplement Use and Doping Attitudes: A Cross-Sectional Survey
Source: Sports (Basel). 2026 Mar 26;14(4):131. doi: 10.3390/sports14040131 (PMC13119637; doi:10.3390/sports14040131)
Supplement: Supplementary file 1 [file sports-14-00131-s001.zip]

Archive with 1 entries (1 files):
- sports-4164296-supplementary.pdf
